# Supplementary material for: Biomarkers Associated with Failure of Liberation from Oxygen Therapy in Severe COVID-19: A Pilot Study
Source: J Pers Med. 2021 Sep 29;11(10):974. doi: 10.3390/jpm11100974 (PMC8538650; doi:10.3390/jpm11100974)
Supplement: Supplementary file 1 [file jpm-11-00974-s001.zip]

Archive with 1 entries (1 files):
- jpm-1402193-supplementary.pdf
